# Supplementary material for: l-Arginine Induces White Adipose Tissue Browning—A New Pharmaceutical Alternative to Cold
Source: Pharmaceutics. 2022 Jun 28;14(7):1368. doi: 10.3390/pharmaceutics14071368 (PMC9324995; doi:10.3390/pharmaceutics14071368)
Supplement: Supplementary file 1 [file pharmaceutics-14-01368-s001.zip]

Archive with 1 entries (1 files):
- pharmaceutics-1757757-supplementary.pdf
